# Supplementary material for: Crystallization Behavior and Physical Properties of Monoglycerides-Based Oleogels as Function of Oleogelator Concentration
Source: Foods. 2023 Jan 11;12(2):345. doi: 10.3390/foods12020345 (PMC9857595; doi:10.3390/foods12020345)
Supplement: Supplementary file 1 [file foods-12-00345-s001.zip]

Archive with 1 entries (1 files):
- foods-2099057-supplementary.pdf
